# Supplementary material for: Conditional Knock out of High-Mobility Group Box 1 (HMGB1) in Rods Reduces Autophagy Activation after Retinal Detachment
Source: Cells. 2021 Aug 6;10(8):2010. doi: 10.3390/cells10082010 (PMC8394251; doi:10.3390/cells10082010)
Supplement: Supplementary file 1 [file cells-10-02010-s001.zip]

Archive with 1 entries (1 files):
- cells-1276079-supplementary.pdf
